# Supplementary material for: PAR2 Participates in the Development of Cough Hypersensitivity in Guinea Pigs by Regulating TRPA1 Through PKC
Source: Biomolecules. 2025 Feb 1;15(2):208. doi: 10.3390/biom15020208 (PMC11853178; doi:10.3390/biom15020208)
Supplement: Supplementary file 1 [file biomolecules-15-00208-s001.zip]

Archive with 5 entries (5 files):
- Fig5-2.Tif
- Fig 6.Tif
- Fig3 A.Tif
- Fig3 B.Tif
- Fig5-1.Tif
